# Supplementary material for: Employing Computers for the Recruitment into Clinical Trials: A Comprehensive Systematic Review
Source: J Med Internet Res. 2014 Jul 1;16(7):e161. doi: 10.2196/jmir.3446 (PMC4128959; doi:10.2196/jmir.3446)
Supplement: Supplementary file 1 [file jmir_v16i7e161_app1.xlsx]

## Sheet: CTRSS Publications
					Author	Year	Title	System acronym	System Maturity	Clinical Domain	Workflow integration			Knowledge and data sources				Reasoning method	Outcome
Cuggia	authors library	Pubmed	durch referenzen	referenzen begutachtet							Trigger	Communication	Recipient	Translation process	Intermediary criteria format	Terminologies	Source of patient data		Effect	Quality
			X	X	Payne	1990	Conducting a matched-pairs historical cohort study with a computer-based ambulatory medical record system	COSTAR	App	Hypertension	Manual	Patient list	Administrator	Manual	MQL	Custom	EHR	Query	Efficiency	C
				X	Murphy	1999	Optimizing Healthcare Research Data Warehouse Design through Past COSTAR Query Analysis			Mult			?
			X		Lane	1991	Opportunity to enhance accrual to clinical trials using a microcomputer	T-Helper	Pro	Aids	Manual	Patient list	Administrator	Manual	?	?	?	Query	Effectiveness	B
	X			X	Musen	1992	T-HELPER: Automated Support for Community-Based Clinical Research		Con				Physician		?	Custom	Physician	?
	X			X	Tu	1993	A Methodology for Determining Patients' Eligibility for Clinical Trials		Pro				Administrator		Rules, Bayesian network	?	?	Propositional logic, Probabilistic methods	Effectiveness	B
		X		X	Carlson	1995	Computer-based screening of patients with HIV/AIDS for clinical-trial eligibility						Administrator			?	?
			X		Seward	1992	Development of a computer database system to assist patients with enrollment into an HIV clinical trial		App	Aids	Manual	Separate user interface	Patient	?	?	?	Patient	?
					Ohno-Machado	1993	AIDS2: a decision-support tool for decreasing physicians’ uncertainty regarding patient eligibility for HIV treatment protocols	AIDS2	Pro	Aids	?	Separate user interface	Investigator	Manual	Bayesian network	?	Investigator, EHR	Probabilistic methods
					Silva	1993	Improving the efficiency of patient recruitment with an automated telephone screening system in a client-server environment.		App	Cardiovascular diseases	Manual	Separate user interface	Investigator	Manual	Free text	NA	Investigator	Propositional logic	Efficiency	A
	X			X	Jenders	1995	Medical Decision Support: Experience with Implementing the Arden Syntax at the Columbia-Presbyterian Medical Center		App	?	?	Clinical desktop system, Electronic mail	Investigator	Manual	Arden	?	EHR	Arden
					Olesen	1996	Identifying patients for research in general practice.		App	Epidemiology	Event	EHR	Physician	Manual	?	?	EHR	?
	X			X	Bhanja	1998	A Qualitative Expert System for Clinical Trial Assignment		Pro	Breast cancer	Manual	Separate user interface	Physician	Manual	Fuzzy rules	?	Physician	Fuzzy logic
X	X			X	Papaconstantinou	1998	An expert system for assigning patients into clinical trials based on Bayesian networks		Pro	Breast cancer	Manual	Separate user interface	Physician	Semi-learned	Bayesian network	?	EHR, Physician	Probabilistic methods
X	X			X	Breitfeld	1999	Pilot Study of a Point-of-use Decision Support Tool for Cancer Clinical Trials Eligibility	DS-Triel	Pro	Breast cancer	Manual	Separate user interface	Physician	Manual	Decision tree	?	Physician	Decision analysis
X	X			X	Ohno-Machado	1999	Decision Support for Clinical Trial Eligibility Determination in Breast Cancer		Pro	Breast cancer	Manual	Separate user interface	Physician	Manual	Modified Arden Syntax	UMLS	Physician	Arden
X	X			X	Butte	2000	Enrolling Patients Into Clinical Trials Faster Using RealTime Recuiting	RealTime Recruiting	App	Hypoglycemia	Periodic	Pager	Investigator	Manual	?	?	EHR	Query
	X			X	Weiner	2003	Computerized Recruiting for Clinical Trials in Real Time			Sickle cell disease									Effectiveness	B
X	X			X	Gennari	2000	Participatory Design and an Eligibility Screening Tool		Pro	Oncology	Manual	Separate user interface	Investigator	Manual	?	?	Physician	?
			X	X	Murphy	2000	Visual query tool for finding patent cohorts from a clinical data warehouse of the Partners HealthCare System	i2b2	Con	Mult	Manual	Separate user interface	Investigator	Manual	XML	?	DWH	Procedural language (Java)
			X	X	Nalichowski	2006	Calculating the benefits of a Research Patient Data Repository		App
	X			X	Deshmukh	2009	Evaluating the informatics for integrating biology and the bedside system for clinical research									ICD-9-CM, Cerner Multum, NDC, LOINC
X	X			X	Ash	2001	Finding Appropriate Clinical Trials: Evaluating Encoded Eligibility Criteria with Incomplete Data		Pro	Breast cancer	Manual	?	?	Manual	Guideline expression language GEL, Bayesian network	UMLS, MeSH, CDE	?	Probabilistic methods
			X	X	Gennari	2001	Cross-tool communication: from protocol authoring to eligibility determination		Pro	Oncology	Manual	Separate user interface	Physician	Manual	?	CDE	EHR	Rules
	X			X	Duftschmid	2002	Management of data from clinical trials using the ArchiMed system		App	Mult	Manual	Separate user interface	Physician, Investigator	Manual	?	?	EHR	Query, calculated
			X	X	Nikiforou	2002	Knowledge Acquisition for Clinical-Trial Selection	Sys 3	Pro	Breast cancer	Manual	Separate user interface	Physician	Manual	?	?	Physician	Logical Expressions (similar to queries)
			X	X	Kokku	2002	A Cost-Effective Agent for Clinical Trial Assignment												Effectiveness, Efficiency	B
	X			X	Fink	2003	Experiments on the Automated Selection of Patients for Clinical Trials
X	X			X	Fink	2004	Selection of patients for clinical trials: an interactive web-based system
X		X		X	Afrin	2003	Leveraging of open EMR architecture for clinical trial accrual		App	Rheumatology	Event	Electronic mail, Pager	Physician, Investigator	Manual	?	?	EHR	Query
	X			X	Breitfeld	2003	Web-based decision support for clinical trial eligibility determination in an international clinical trials network		Pro	Oncology	Manual	Separate user interface	Investigator	Manual	Decision tree	?	Physician	Decision analysis
X		X		X	Parker	2003	Generating medical logic modules for clinical trial eligibility criteria		Con	?	?	?	?	Manual	Arden syntax	?	Physician, EHR	Arden syntax
X	X			X	Seroussi	2003	Using OncoDoc as a computer-based eligibility screening system to improve accrual onto breast cancer clinical trials	OncoDoc	App	Oncology	Manual	Separate user interface	Physician	Manual	Decision tree	?	Physician	Decision analysis	Effectiveness	B
			X	X	Thompson	2003	Sepsis alert and diagnostic system: integrating clinical systems to enhance study coordinator efficiency	SADS	Pro	Sepsis	Periodic	Pager	Investigator	Manual	?	?	EHR	Query	Efficiency	A
	X			X	Quinn	2004	A Real-time Tracking, Notification, and Web-based Enrollment System for Emergency Department Research		App	Mult	Periodic	Pager, SMS	Investigator	Manual	SQL	?	HL7 messages	Keyword search
			X	X	Rokach	2004	Information retrieval system for medical narrative reports		Pro	Internal medicine	Manual	Patient list	Administrator	Manual	Query templates	UMLS	EHR	NLP, Query
X		X		X	Ahmad	2005	Real time electronic patient study enrollment system in emergency room		App	Emergency	Event	Electronic tracking board	Physician	Manual	Keywords	?	EHR	Keyword search
		X		X	Embi	2005	Development of an electronic health record-based Clinical Trial Alert system to enhance recruitment at the point of care	Sys 4	Pro	Diabetes	Event	EHR alert	Physician, Investigator	Manual	?	?	EHR	Boolean logic
	X			X	Embi	2005	Effect of a Clinical Trial Alert System on Physician Participation in Trial Recruitment		App										Effectiveness	A
X		X		X	Embi	2005	Physician perceptions of an Electronic Health Record-based Clinical Trial Alert system: a survey of study participants		App
			X		Embi	2008	Physicians’ perceptions of an electronic health recordbased clinical trial alert approach to subject recruitment: a survey		App
				X	Embi	2012	Evaluating alert fatigue over time to EHR-based clinical trial alerts: findings from a randomized controlled study		App	Stroke
X		X		X	Kamal	2005	Using an information warehouse to screen patients for clinical trials: a prototype		Pro	Breast cancer	Manual	Separate user interface	Investigator	Manual	?	?	DWH	Query
			X	X	Harris	2005	Clinical research subject recruitment: the Volunteer for Vanderbilt Research Program www.volunteer.mc.vanderbilt.edu		App	Mult	Manual	Separate user interface	Investigator	Manual	?	?	Registry (data entered by patients)	Query	Efficiency	C
			X	X	Metz	2005	An internet-based cancer clinical trials matching resource		App	Oncology	Manual	Separate user interface	Patient	?	SQL	?	Patient	Query
		X		X	Mosis	2005	Randomised studies in general practice: how to integrate the electronic patient record	Sys 5	Pro	Osteoarthritis	Manual	EHR alert	Physician (GP)	Manual	?	?	EHR	Query
	X			X	Mosis	2006	A randomized database study in general practice yielded quality data but patient recruitment in routine consultation was not practical		App
X		X		X	Pakhomov	2005	Prospective recruitment of patients with congestive heart failure using an ad-hoc binary classifier		Pro	Congestive heart failure	Manual	?	Administrator	Learned	Bayesian network, Neural network	MeSH, HICDA	EHR	Probabilistic methods, Keyword search
			X	X	Lonsdale	2006	Formulating Queries for Assessing Clinical Trial Eligibility	Sys 7	Pro	Mult	Manual	?	Administrator	Automatic	Arden syntax	custom	EHR	Arden
X	X				Lonsdale	2008	Assessing clinical trial eligibility with logic expression queries
X		X		X	Miller	2006	The EHR solution to clinical trial recruitment in physician groups		App	Mult	Manual	Patient list	Administrator	Manual	?	?	EHR	?
		X		X	Atkinson	2007	User-centered research on breast cancer patient needs and preferences of an Internet-based clinical trial matching system		Pro	Breast cancer	Manual	?	Patient	?	?	?	Patient	?
X		X		X	Grundmeier	2007	Research subject enrollment by primary care pediatricians using an electronic health record		App	Pediatrics	?	EHR alert, Patient list	Physician, Investigator	Manual	?	?	EHR	?
			X	X	Kho	2007	Information technology in PBRNs: the Indiana University Medical Group Research Network (IUMG ResNet) experience		App	?	Manual, Event	MS Access database, EHR alert	Administrator	Manual	?	LOINC, ICD-9	EHR	Query, keyword search
X	X			X	Patel	2007	Matching Patient Records to Clinical Trials Using Ontologies		Pro	Mult	Manual	?	Administrator	Semi-automatic	Ontologies	SNOMED CT, MED, UMLS	EHR	Ontologic reasoner
		X		X	Vahabzadeh	2007	A clinical recruiting management system for complex multi-site clinical trials using qualification decision support systems		App	Substance Abuse	Manual	Separate user interface	Investigator	?	?	?	EHR	?
		X		X	Smith	2007	Using web-based screening to enhance efficiency of HMO clinical trial recruitment in women aged forty and older		App	Nutrition	Manual	Separate user interface	Patient	Manual	?	?	Patient	?
	X			X	Dugas	2008	Workflow to improve patient recruitment for clinical trials within hospital information systems – a case-study	Sys 6	Pro	Leukemia	Periodic	Electronic mail, EHR Patient list	Investigator	Manual	SQL	ICD	EHR	Query
	X			X	Dugas	2009	Estimation of Patient Accrual Rates in Clinical Trials Based on Routine Data from Hospital Information Systems		App	Cardiology, Leukemia
	X			X	Dugas	2010	Routine data from hospital information systems can support patient recruitment for clinical studies			Mult									Effectiveness	C
X		X		X	Li	2008	Comparing ICD9-encoded diagnoses and NLP-processed discharge summaries for clinical trials pre-screening: a case study		Pro	Stroke	Manual	NA	Administrator	Manual	MedLEE	ICD-9, UMLS	DWH	NLP, Query
		X		X	Oberg	2008	Evaluation of the google search appliance for patient cohort discovery	GoogleSearch Appliance	Pro	Dermatology	Manual	Separate user interface	Investigator	Manual	?	Custom	DWH	Indexing
X		X		X	Rollman	2008	Comparison of electronic physician prompts versus waitroom case-finding on clinical trial enrollment		App	Anxiety	Event	EHR alert	Physician (GP)	Manual	?	?	EHR	?	Quality	B
		X			Pressler	2012	Computational challenges and human factors influencing the design and use of clinical research participant eligibility pre-screening tools	ASAP	Pro	Mult	Manual	Separate user interface	Investigator	Manual	Query templates	ICD-9	DWH	Query
					Richesson	2009	An automated communication system in a contact registry for persons with rare diseases: scalable tools for identifying and recruiting clinical research participants.		App	Rare diseases	Event	Electronic mail	Patient	Manual	?	?	Registry (data entered by patients)	?
	X			X	Nkoy	2009	Enhancing an Existing Clinical Information System to Improve Study Recruitment and Census Gathering Efficiency	ACAS	Pro	Pediatrics	Periodic	Electronic mail	Investigator	Manual	SQL	?	EHR	Query, Keyword search	Efficiency	A
			X	X	Seyfried	2009	Enhanced identification of eligibility for depression research using an electronic medical record search engine	EMERSE	Pro	Depression	Manual	Separate user interface	Investigator	Manual	Keywords	?	EHR	Regular expressions	Efficiency	B
	X			X	Stell	2009	Supporting the Clinical Trial Recruitment Process through the Grid	VOTES	Con	Mult	Manual	Separate user interface	Physician (GP)	Manual	SQL	?	DWH	Query
			X	X	Wilcox	2009	Using Personal Health Records for Automated Clinical Trials Recruitment		Con	Mult	?	?	Physician, Patient	?	?	?	Patient, EHR	?
					Ainsworth	2009	Preserving consent-for-consent with feasibility-assessment and recruitment in clinical studies: FARSITE architecture	FARSITE	Con	Mult	Manual	Electronic mail	Physician	Manual	?	?	EHR	Query
					Thew	2011	FARSITE: evaluation of an automated trial feasibility assessment and recruitment tool		Pro		?	?	?	?			?	?
	X			X	Thadani	2009	Electronic Screening Improves Efficiency in Clinical Trial Recruitment	Sys 8	Pro	Diabetes	Manual	Patient list	Administrator	Manual	SQL	MED with mappings to ICD-9, LOINC, CPT, UMLS	DWH	Query	Efficiency	C
	X			X	Weng	2010	Comparing the Effectiveness of a Clinical Registry and a Clinical Data Warehouse for Supporting Clinical Trial Recruitment: A Case Study		App	Cardiology			?			ICD-9	Registry, DWH
			X	X	Weng	2011	A real-time screening alert improves patient recruitment efficiency				Periodic	Electronic mail, Patient list	Investigator			ICD, MED	DWH	Query, Keyword search	Effectiveness	B
		X		X	Cardozo	2010	Utility of an automated notification system for recruitment of research subjects		App	Emergency	?	Pager	Investigator	Manual	?	?	EHR	Keyword search	Effectiveness	A
		X		X	McGregor	2010	The Health Informatics Trial Enhancement Project (HITE): Using routinely collected primary care data to identify potential participants for a depression trial		Pro	Depression	Manual	?	Administrator	Manual	SQL	Read	DWH	Query
			X	X	Miller	2010	Using an Automated Recruitment Process to Generate an Unbiased Study Sample of Multiple Sclerosis Patients		App	Multiple sclerosis	Periodic	Invitation letters	Investigator	Manual	?	?	EHR	Query
					Besana	2010	Using semantic web technologies for clinical trial recruitment		Pro	Mult	Periodic	?	Physician	Manual	Ontologies	NCI-T	EHR	Ontologic reasoner
		X		X	Penberthy	2010	Automated matching software for clinical trials eligibility: measuring efficiency and flexibility		App	Mult	Periodic	Electronic mail	Investigator	Manual	?	837 billing data, ICD9, CPT	HL7 messages, EHR	Query, Keyword search	Efficiency	A
	X			X	Treweek	2010	Desktop software to identify patients eligible for recruitment into a clinical trial: using SARMA to recruit to the ROAD feasibility trial	SARMA	App	Diabetes	Periodic	Separate user interface	Physician (GP)	Manual	?	?	EHR	Procedural language (Java)	Effectiveness	B
			X	X	Weber	2010	Implementing a Real-time Complex Event Stream Processing System to Help Identify Potential Participants in Clinical and Translational Research Studies		App	Mult	Event	Pager, Electronic mail	Investigator	Manual	SQL	ICD-9	HL7 messages	Procedural language (Java)
	X			X	Zhang	2010	Automatic Patient Search for Breast Cancer Clinical Trials Using Free-Text Medical Reports		Pro	Oncology	Manual	NA	?	Semi-automatic, automatic	Parse Tree	?	EHR	NLP
			X		Lee	2010	MindTrial: An Intelligent System for Clinical Trials		Con	Anxiety	Manual	Separate user interface	Physician, Investigator	?	Ontologies	MeSH, Snomed	Patient	Ontologic reasoner
	X			X	Heinemann	2011	A clinical trial alert tool to recruit large patient samples and assess selection bias in general practice research		App	Osteoporosis	Event	Separate user interface	Physician (GP)	Manual	?	?	EHR	GUI surveillance
		X		X	Herasevich	2011	Enrollment into a time sensitive clinical study in the critical care setting: results from computerized septic shock sniffer implementation		App	Sepsis	Periodic	Pager	Investigator	Manual	?	?	EHR	Procedural language (Java)	Effectiveness	A
		X		X	Majeed	2011	Identifying patients for clinical trials using fuzzy ternary logic expressions on HL7 messages		Con	Mult	Event	?	Administrator	Manual	Propositional Calculus Expressions	?	HL7 messages	Fuzzy ternary logic
		X		X	Ruffin	2011	Using patient monetary incentives and electronically derived patient lists to recruit patients to a clinical trial		App	Special	Periodic	Patient list	Physician (GP)	Manual	?	?	EHR	Query
	X			X	Schmickl	2011	The accuracy and efficiency of electronic screening for recruitment into a clinical trial on COPD		Pro	COPD	Periodic	Patient list	Administrator	Manual	Keywords	?	DWH	Key word search	Efficiency	B
		X		X	Beauharnais	2012	Efficacy and cost-effectiveness of an automated screening algorithm in an inpatient clinical trial		App	Diabetes	Periodic	Patient list	Investigator	Manual	SQL	?	EHR	Query	Effectiveness, Efficiency	A
					Ferranti	2012	The design and implementation of an open-source, data-driven cohort recruitment system: the Duke Integrated Subject Cohort and Enrollment Research Network (DISCERN).	DISCERN	App	Mult	Event, Manual	Electronic mail, Pager, Separate user interface	Investigator, Physician	Manual	?	?	HL7 messages, DWH	Procedural language (JavaScript)	Effectiveness, Efficiency	B, C
		X		X	Koca	2012	A special query tool in the hospital information system to recognize patients and to increase patient numbers for clinical trials		App	Mult	Manual	EHR Patient list	Investigator	Manual	?	ICD-10	EHR	Query
	X			X	Köpcke	2012	Secondary use of routinely collected patient data in a clinical trial: An evaluation of the effects on patient recruitment and data acquisition		App	Anesthesiology	Manual	Patient list	Investigator	Manual	SQL	?	EHR	Query	Effectiveness	A
		X		X	Schreiweis	2012	First experiences in implementing a software-based support for patient recruitment at Heidelberg university hospital		Con	Mult	?	EHR Patient list	Physician	Manual	?	?	EHR	Query
					Peterson	2012	A model for the electronic support of practice-based research networks.		Con	Mult	Manual	Separate user interface	Investigator	?	?	?	EHR	?
					Yamamoto	2012	A pragmatic method for electronic medical record-based observational studies: developing an electronic medical records retrieval system for clinical research.	Sys 9	App	Osteoporosis	Manual	?	Investigator	Manual	SQL	ICD	DWH	Query
					Sumi	2013	The correlation between the number of eligible patients in routine clinical practice and the low recruitment level in clinical trials: a retrospective study using electronic medical records.		Pro	Mult		EHR Patient list			?			?
					Fernandez-Breis	2013	Leveraging electronic healthcare record standards and semantic web technologies for the identification of patient cohorts		Pro	Oncology	?	?	?	Manual	Ontologies, archetypes	?	EHR	Ontologic reasoner
					Bache	2013	An adaptable architecture for patient cohort identification from diverse data sources	EHR4CR	Con	Mult	Manual	Separate user interface	Investigator	Manual	ECLECTIC	?	EHR	Procedural language (Java)
					Boland	2013	Feasibility of Feature-based Indexing, Clustering, and Search of Clinical Trials. A Case Study of Breast Cancer Trials from ClinicalTrials.gov		Con	Breast cancer	Manual	Separate user interface	Patient	Manual	Decision tree	UMLS	Patient	Decision analysis
					Marcos	2013	Interoperability of clinical decision-support systems and electronic health records using archetypes: a case study in clinical trial eligibility		Pro	Colorectal cancer	Manual	?	?	Manual	PROforma, archetypes	UMLS, SNOMED CT	EHR	Logical expressions
					Köpcke	2013	Evaluating predictive modeling algorithms to assess patient eligibility for clinical trials from routine data.		Pro	Mult	Periodic	?	Investigator	NA	Predicitve models	ICD, OPS	EHR	Case-based reasoning
					Graham	2013	Impact of seasonality on recruitment, retention, adherence, and outcomes in a web-based smoking cessation intervention: randomized controlled trial.		App	Smoking	Manual	Separate user interface	Patient	?	?	?	Patient	?

## Sheet: Notice
Column	Notice
J	App = Application Pro = Prototype Con = Concept
K	Mult = No specific clinical domain is mentioned
U	A = reliable quantitative measurement B = quantitative measurement with insufficient description of method or methodological flaw C = survey or estimation
